# Supplementary material for: Modulatory impact of Bifidobacterium longum subsp. longum BL21 on the gut–brain–ovary axis in polycystic ovary syndrome: insights into metabolic regulation, inflammation mitigation, and neuroprotection
Source: mSphere. 2025 Feb 3;10(2):e00887-24. doi: 10.1128/msphere.00887-24 (PMC11853005; doi:10.1128/msphere.00887-24)
Supplement: Supplemental tables — Tables S1 and S2. [file msphere.00887-24-s0001.xlsx]

## Sheet: Table S1
Table S1 The reaction system of RT-PCR
Ingredient	Volume
RNase-free ddH2O	to 20 μL
Enzyme Mix	1 μL
5 × All-in-one qRT SuperMix	4 μL
Template RNA	Total RNA: 1 pg - 1 μg

## Sheet: Table S2
Table S2 The reverse transcription conditions of RT-PCR
Condition	Time
50 °C	15 min
85 °C	5 sec
